# Supplementary material for: Genetic Characteristics of Measles Viruses Isolated in Taiwan between 2015 and 2020
Source: Viruses. 2023 Jan 12;15(1):211. doi: 10.3390/v15010211 (PMC9863581; doi:10.3390/v15010211)
Supplement: Supplementary file 1 [file viruses-15-00211-s001.zip]

Archive with 2 entries (2 files):
- supplementary figure S1-S4.pdf
- supplementary table-revised 1228.xlsx
