# Supplementary material for: Genetic Characteristics of Measles Viruses Isolated in Taiwan between 2015 and 2020
Source: Viruses. 2023 Jan 12;15(1):211. doi: 10.3390/v15010211 (PMC9863581; doi:10.3390/v15010211)
Supplement: Supplementary file 1 [file viruses-15-00211-s001.zip › supplementary table-revised 1228.xlsx]

## Sheet: Sheet1
Table S1. The details of 219 MeVs including variants classified according to N-450 and MF-NCR, GenBank accession number, note for travel history, trasmission chain, and patient's age identified by traditional investigation
strain	N-450 Variant classfied	M/F-NCR variant classified	Accession number (N-450/MF-NCR)	travel history	epi investigation	age(year/month)
MVs/Pingtung.TWN/11.15[H1]	H1-seq1	NA	OP680022/NA	China		33/05
MVi/Taipei.TWN/17.15[H1]	H1-seq1	NA	OP680023/NA			42/04
MVs/Taipei.TWN/19.15/1[H1]	H1-seq1	NA	OP680024/NA		epi-link 1	25/08
MVs/Taipei.TWN/19.15/2[H1]	H1-seq1	NA	OP680025/NA		epi-link 1	26/07
MVs/Taipei.TWN/20.15/1[H1]	H1-seq1	NA	OP680026/NA		epi-link 1	21/07
MVs/Taipei.TWN/20.15/2[H1]	H1-seq1	NA	OP680027/NA		epi-link 1	24/12
MVs/Taipei.TWN/20.15/3[H1]	H1-seq2	NA	OP680028/NA		epi-link 1	31/01
MVs/Taipei.TWN/21.15/1[H1]	H1-seq1	NA	OP680029/NA		epi-link 1	34/09
MVs/Taipei.TWN/21.15/2[H1]	H1-seq1	NA	OP680030/NA		epi-link 1	24/05
MVs/Taipei.TWN/21.15/3[H1]	H1-seq1	NA	OP680031/NA		epi-link 1	27/07
MVs/Taipei.TWN/21.15/4[H1]	H1-seq1	NA	OP680032/NA		epi-link 1	31/03
MVs/Taipei.TWN/21.15/5[H1]	H1-seq1	NA	OP680033/NA		epi-link 1	26/04
MVs/Taipei.TWN/21.15/6[H1]	H1-seq1	NA	OP680034/NA		epi-link 1	27/05
MVs/Taipei.TWN/21.15/7[H1]	H1-seq1	NA	OP680035/NA		epi-link 1	29/09
MVs/Taipei.TWN/21.15/8[H1]	H1-seq1	NA	OP680036/NA		epi-link 1	24/12
MVs/Taipei.TWN/21.15/9[H1]	H1-seq1	NA	OP680037/NA			27/02
MVs/Taipei.TWN/21.15/10[H1]	H1-seq1	NA	OP680038/NA		epi-link 1	25/02
MVs/Taipei.TWN/22.15/1[H1]	H1-seq1	NA	OP680039/NA		epi-link 1	29/03
MVs/Taipei.TWN/22.15/2[H1]	H1-seq1	NA	OP680040/NA		epi-link 1	24/12
MVs/Taipei.TWN/22.15/3[H1]	H1-seq1	NA	OP680041/NA	China		43/10
MVi/ChaiYi.TWN/22.15/4[H1]	H1-seq1	NA	OP680042/NA	China		01/05
MVi/Taichung.TWN/23.15[H1]	H1-seq1	NA	OP680043/NA		epi-link 2	00/12
MVs/Taichung.TWN/24.15[H1]	H1-seq1	NA	OP680044/NA		epi-link 2	18/10
MVs/Taipei.TWN/27.15/1[H1]	H1-seq1	NA	OP680045/NA	China		29/09
MVi/Taichung.TWN/27.15/2[H1]	H1-seq1	NA	OP680046/NA	China		35/08
MVi/Tainan.TWN/37.15[H1]	H1-seq3	NA	OP680047/NA	China		41/12
MVi/Tainan.TWN/41.15[H1]	H1-seq3	NA	OP680048/NA			19/03
MVi/Taipei.TWN/11.16[H1]	H1-seq4	NA	OP680049/NA	China		48/07
MVi/Pingtung.TWN/16.16[H1]	H1-seq5	NA	OP680050/NA	Vietnam		00/11
MVi/Taichung.TWN/18.16[D8]	D8-seq1	D8-V1	OP680051/OP680241			20/01
MVs/Taipei.TWN/19.16[H1]	H1-seq6	NA	OP680052/NA	China-HongKong		36/12
MVi/Tainan.TWN/27.16[D8]	D8-seq2	D8-V2	OP680053/OP680242	India		01/01
MVs/Taipei.TWN/31.16/1[H1]	H1-seq7	NA	OP680054/NA		epi-link 3	25/12
MVi/Taipei.TWN/31.16/2[H1]	H1-seq7	NA	OP680055/NA	China		42/02
MVs/Taipei.TWN/31.16/3[H1]	H1-seq7	NA	OP680056/NA		epi-link 3	27/12
MVs/Kinmen.TWN/31.16/4[H1]	H1-seq7	NA	OP680057/NA	China		56/10
MVs/Taipei.TWN/32.16/1[D8]	D8-seq3	NA	OP680058/NA	Japan		25/11
MVs/Hsinchu.TWN/32.16/2[D8]	D8-seq3	NA	OP680059/NA	Thailand	epi-link 4	09/01
MVi/Hsinchu.TWN/33.16[D8]	D8-seq3	NA	OP680060/NA		epi-link 4	00/09
MVs/Taoyuan.TWN/50.16[D8]	D8-seq4	D8-V4	OP680061/OP680243	India/China/Haiwaii/Singpore		32/01
MVi/Taoyuan.TWN/09.17[H1]	H1-seq8	NA	OP680062/NA	China		01/01
MVi/Taoyuan.TWN/10.17[D8]	D8-seq5	D8-V5	OP680063/OP680244	Indonesia		00/11
MVs/Taipei.TWN/12.17[D8]	D8-seq6	NA	OP680064/NA	France/Belgium/Netherlands		27/01
MVs/Taoyuan.TWN/14.17[D8]	D8-seq3	D8-V3	OP680065/OP680245	Thailand		45/07
MVi/Taoyuan.TWN/15.17[D8]	D8-seq7	D8-V8	OP680066/OP680246	Thailand		27/06
MVi/Taipei.TWN/01.18[B3]	B3-seq1	B3-V1	OP680067/OP680247			46/07
MVs/Taipei.TWN/13.18[D8]	D8-seq8	NA	OP680068/NA		epi-link 5	34/01
MVs/Nantao.TWN/14.18/1[D8]	D8-seq8	D8-V12	OP680069/OP680248	Thailand	epi-link 5	32/09
MVs/Hsinchu.TWN/14.18/2[D8]	D8-seq9	D8-V28	OP680070/OP680249	Indonesia		00/11
MVs/Kaohsiung.TWN/14.18/3[D8]	D8-seq8	D8-V12	OP680071/OP680250		epi-link 5	33/07
MVs/Taipei.TWN/14.18/4[D8]	D8-seq8	D8-V12	OP680072/OP680251		epi-link 5	28/05
MVi/Taoyuan.TWN/14.18/5[D8]	D8-seq8	D8-V12	OP680073/OP680252		epi-link 5	42/08
MVs/Taipei.TWN/14.18/6[D]	D8-seq8	D8-V12	OP680074/OP680253		epi-link 5	47/02
MVs/Taoyuan.TWN/14.18/7[D8]	D8-seq8	D8-V12	OP680075/OP680254	Thailand	epi-link 5	36/01
MVs/Kaohsiung.TWN/14.18/8[D8]	D8-seq8	D8-V12	OP680076/OP680255		epi-link 5	27/09
MVi/Kaohsiung.TWN/14.18/9[D8]	D8-seq8	D8-V12	OP680077/OP680256		epi-link 5	28/09
MVs/Taoyuan.TWN/15.18/1[D8]	D8-seq8	D8-V12	OP680078/OP680257		epi-link 5	36/04
MVs/Taipei.TWN/15.18/2[D8]	D8-seq8	D8-V12	OP680079/OP680258		epi-link 5	28/01
MVi/Kaohsiung.TWN/15.18/3[D8]	D8-seq8	D8-V12	OP680080/OP680259		epi-link 5	27/05
MVs/Taoyuan.TWN/15.18/4[D8]	D8-seq8	D8-V12	OP680081/OP680260		epi-link 5	28/11
MVs/Taichung.TWN/16.18/1[D8]	D8-seq8	NA	OP680082/NA		epi-link 5	33/04
MVi/Taipei.TWN/16.18/2[D8]	D8-seq10	D8-V30	OP680083/OP680261			40/02
MVs/Taoyuan.TWN/16.18/3[D8]	D8-seq8	D8-V12	OP680084/OP680262		epi-link 5	25/10
MVs/Taipei.TWN/16.18/4[D8]	D8-seq8	D8-V12	OP680085/OP680263		epi-link 5	29/08
MVi/Taoyuan.TWN/16.18/5[D8]	D8-seq8	D8-V12	OP680086/OP680264		epi-link 5	47/10
MVi/Taipei.TWN/16.18/6[D8]	D8-seq8	D8-V12	OP680087/OP680265	Thailand	epi-link 5	29/11
MVs/Taoyuan.TWN/16.18/7[D8]	D8-seq8	D8-V12	OP680088/OP680266		epi-link 5	23/10
MVs/Kaohsiung.TWN/16.18/8[D8]	D8-seq8	NA	OP680089/NA		epi-link 5	24/01
MVs/Taoyuan.TWN/17.18[D8]	D8-seq8	D8-V12	OP680090/OP680267		epi-link 5	22/05
MVs/Taipei.TWN/21.18/1[D8]	D8-seq11	D8-V39	OP680091/OP680268	Thailand		30/07
MVs/Taipei.TWN/21.18/2[D8]	D8-seq8	D8-V12	OP680092/OP680269	Vietnam		31/08
MVi/Hsinchu.TWN/25.18/1[D8]	D8-seq9	D8-V29	OP680093/OP680270	Indonesia	epi-link 6	05/01
MVi/Taoyuan.TWN/25.18/2[D8]	D8-seq11	D8-V39	OP680094/OP680271	Thailand		33/07
MVi/Taipei.TWN/25.18/3[D8]	D8-seq12	D8-V32	OP680095/OP680272	U.K.		32/07
MVs/Hsinchu.TWN/29.18[D8]	D8-seq9	D8-V29	OP680096/OP680273		epi-link 6	28/07
MVi/Nantou.TWN/34.18[D8]	D8-seq8	D8-V12	OP680097/OP680274	Thailand suspected		35/04
MVs/Taipei.TWN/37.18[D8]	D8-seq8	D8-V12	OP680098/OP680275			34/11
MVi/Taipei.TWN/41.18[B3]	B3-seq2	B3-V2	OP680099/OP680276			45/00
MVs/Taipei.TWN/49.18[D8]	D8-seq6	D8-V7	OP680100/OP680277			29/10
MVi/Taipei.TWN/51.18/1[B3]	B3-seq2	B3-V2	OP680101/OP680278	the Philippines	epi-link 7	00/11
MVi/Taipei.TWN/51.18/2[D8]	D8-seq13	D8-V33	OP680102/OP680279	Combodia		36/03
MVi/Taipei.TWN/52.18[B3]	B3-seq2	B3-V2	OP6801030/OP680280	the Philippines	epi-link 7	32/06
MVi/Taichung.TWN/53.18[D8]	D8-seq14	D8-V12	OP680104/OP680281	Thailand		36/03
MVi/Taipei.TWN/03.19/1[B3]	B3-seq2	B3-V3	OP680105/OP680282	the Philippines		31/01
MVi/Taoyuan.TWN/03.19/2[D8]	D8-seq8	D8-V9	OP680106/OP680283	Vietnam	epi-link 8	31/10
MVi/Kaohsiung.TWN/03.19/3[D8]	D8-seq8	D8-V10	OP680107/OP680284	Vietnam		28/06
MVi/Changhua.TWN/03.19/4[B3]	B3-seq3	B3-V4	OP680108/OP680285	the Philippines		21/02
MVs/Taoyuan.TWN/03.19/5[B3]	B3-seq2	B3-V3	OP680109/OP680286	the Philippines		32/12
MVi/Hsinchu.TWN/04.19/1[D8]	D8-seq8	D8-V9	OP680110/OP680287		epi-link 8	38/12
MVs/Taichung.TWN/04.19/2[D8]	D8-seq8	NA	OP680111/NA			51/11
MVs/Taipei.TWN/05.19/1[D8]	D8-seq8	D8-V9	OP680112/OP680288		epi-link 8	23/02
MVs/Taipei.TWN/05.19/2[D8]	D8-seq8	D8-V10	OP680113/OP680289	Vietnam		35/07
MVi/Taipei.TWN/06.19/1[D8]	D8-seq8	D8-V11	OP680114/OP680290	Vietnam	epi-link 9	36/10
MVs/Miaoli.TWN/06.19/2[B3]	B3-seq4	B3-V5	OP680115/OP680291	the Philippines		33/03
MVi/Taipei.TWN/07.19/1[D8]	D8-seq8	D8-V11	OP680116/OP680292			00/09
MVi/Taipei.TWN/07.19/2[D8]	D8-seq8	D8-V11	OP680117/OP680293		epi-link 9	26/04
MVi/Taipei.TWN/08.19/1[D8]	D8-seq8	D8-V17	OP680118/OP680294		epi-link 9	32/07
MVs/Taipei.TWN/08.19/2[D8]	D8-seq8	D8-V17	OP680119/OP680295		epi-link 9	36/03
MVs/Taipei.TWN/08.19/3[D8]	D8-seq8	NA	OP680120/NA		epi-link 9	38/02
MVs/Taipei.TWN/08.19/4[D8]	D8-seq8	D8-V11	OP680121/OP680296		epi-link 9	23/08
MVi/Taipei.TWN/08.19/5[D8]	D8-seq8	D8-V11	OP680122/OP680297	China-Macao		38/06
MVi/Taichung.TWN/08.19/6[D8]	D8-seq8	D8-V14	OP680123/OP680298	Vietnam		03/09
MVs/Taipei.TWN/08.19/7[D8]	D8-seq8	D8-V11	OP680124/OP680299	South Korea		30/10
MVi/Taoyuan.TWN/08.19/8[D8]	D8-seq8	D8-V12	OP680125/OP680300			23/05
MVs/Taipei.TWN/09.19/1[D8]	D8-seq8	D8-V12	OP680126/OP680301		epi-link 10	00/09
MVi/Changhua.TWN/09.19/2[D8]	D8-seq8	D8-V10	OP680127/OP680302	Indonesia		06/08
MVi/Taoyuan.TWN/09.19/3[D8]	D8-seq8	D8-V15	OP680128/OP680303	Vietnam		06/01
MVi/Taopei.TWN/09.19/4[D8]	D8-seq8	D8-V12	OP680129/OP680304	Japan	epi-link 11	00/08
MVs/Hsinchu.TWN/10.19/1[B3]	B3-seq5	B3-V6	OP680130/OP680305	U.S.A./China		35/07
MVs/Taipei.TWN/10.19/2[D8]	D8-seq8	D8-V12	OP680131/OP680306			28/07
MVi/Changhua.TWN/10.19/3[D8]	D8-seq8	D8-V12	OP6801132/OP680307			22/09
MVi/Taipei.TWN/11.19/1[D8]	D8-seq8	D8-V12	OP6801133/OP680309		epi-link 11	36/05
MVs/Taipei.TWN/11.19/2[D8]	D8-seq8	D8-V12	OP6801134/OP680308		epi-link 10	18/01
MVi/Tainan.TWN/12.19/1[D8]	D8-seq14	D8-V12	OP6801135/OP680310		epi-link 12	00/09
MVs/Tainan.TWN/12.19/2[D8]	D8-seq14	D8-V34	OP6801136/OP680311	Myanmar	epi-link 12	28/10
MVs/Tainan.TWN/13.19/1[B3]	B3-seq4	NA	OP680137/NA	China		30/06
MVi/Taichung.TWN/13.19/2[D8]	D8-seq15	D8-V12	OP680138/OP680312		epi-link 13	43/12
MVs/Taioyuan.TWN/13.19/3[D8]	D8-seq8	D8-V12	OP680139/OP680313	Vietnam		29/06
MVs/Taichung.TWN/13.19/4[D8]	D8-seq15	D8-V10	OP680140/OP680314	China	epi-link 13	34/07
MVs/Taichung.TWN/13.19/5[D8]	D8-seq15	D8-V12	OP680141/OP680315		epi-link 13	34/07
MVs/Hsinchu.TWN/13.19/6[D8]	D8-seq11	D8-V31	OP680142/OP680316	Thailand		08/06
MVs/Hsinchu.TWN/13.19/7[D8]	D8-seq11	D8-V31	OP680143/OP680317	Thailand		21/12
MVi/Tainan.TWN/14.19/1[D8]	D8-seq8	D8-V13	OP680144/OP680318	Thailand	epi-link 14	08/06
MVi/Taoyuan.TWN/14.19/2[B3]	B3-seq4	B3-V7	OP680145/OP680319	HongKong/Sweden/Norway	epi-link 15	34/07
MVi/Tainan.TWN/14.19/3[D8]	D8-seq8	D8-V26	OP680146/OP680320	Vietnam		43/06
MVs/Taoyuan.TWN/14.19/4[D8]	D8-seq13	D8-V33	OP680147/OP680321	Thailand	epi-link 16	31/02
MVs/Taichung.TWN/14.19/5[D8]	D8-seq15	D8-V12	OP680148/OP680322		epi-link 13	22/01
MVi/Taichung.TWN/14.19/6[D8]	D8-seq15	D8-V12	OP680149/OP680323		epi-link 13	22/06
MVs/Taichung.TWN/15.19/1[D8]	D8-seq15	NA	OP680150/NA		epi-link 13	26/06
MVs/Taichung.TWN/15.19/2[D8]	D8-seq15	D8-V10	OP680151/OP680328		epi-link 13	28/08
MVs/Taipei.TWN/15.19/3[B3]	B3-seq4	B3-V7	OP680152/OP680330		epi-link 15	24/01
MVs/Taoyuan.TWN/15.19/4[D8]	D8-seq13	D8-V33	OP680153/OP680326		epi-link 16	31/06
MVs/Taoyuan.TWN/15.19/5[D8]	D8-seq13	NA	OP680154/NA		epi-link 16	25/09
MVs/Taoyuan.TWN/15.19/6[D8]	D8-seq13	NA	OP680155/NA		epi-link 16	44/08
MVs/Taoyuan.TWN/15.19/7[D8]	D8-seq13	NA	OP680156/NA		epi-link 16	24/10
MVi/Chunghua.TWN/15.19/8[D8]	D8-seq15	D8-V12	OP680157/OP680324	Japan	epi-link 17	01/01
MVi/Chunghua.TWN/15.19/9[D8]	D8-seq15	D8-V12	OP680158/OP680325	Japan	epi-link 17	34/02
MVi/Taichung.TWN/15.19/10[D8]	D8-seq15	D8-V12	OP680159/OP680326		epi-link 13	23/02
MVs/Taichung.TWN/15.19/11[D8]	D8-seq15	D8-V35	OP68160/OP680329		epi-link 13	29/07
MVs/Taoyuan.TWN/15.19/12[B3]	B3-seq4	B3-V7	OP68161/OP680331	Sweden/Denmark/Finland	epi-link 15	31/08
MVi/Taipei.TWN/15.19/13[D8]	D8-seq8	D8-V13	OP68162/OP680333		epi-link 14	27/02
MVi/Taoyuan.TWN/15.19/14[B3]	B3-seq4	B3-V7	OP68163/OP680334	Iceland/Finland/U.K.	epi-link 15	30/03
MVi/Taipei.TWN/15.19/15[D8]	D8-seq8	D8-V10	OP68164/OP680335			00/11
MVs/Taichung.TWN/15.19/16[D8]	D8-seq15	D8-V10	OP68165/OP680332		epi-link 13	27/09
MVs/Taoyuan.TWN/16.19/1[B3]	B3-seq4	B3-V7	OP68166/OP680341		epi-link 15	20/06
MVs/Taoyuan.TWN/16.19/2[B3]	B3-seq4	NA	OP680167/NA		epi-link 15	30/12
MVs/Taoyuan.TWN/16.19/3[B3]	B3-seq4	NA	OP680168/NA		epi-link 15	26/10
MVi/Taipei.TWN/16.19/4[D8]	D8-seq8	D8-V13	OP680169/OP680336		epi-link 14	27/08
MVs/Taipei.TWN/16.19/5[D8]	D8-seq8	D8-V13	OP680170/OP680340		epi-link 14	27/07
MVi/Taipei.TWN/16.19/6[B3]	B3-seq4	B3-V7	OP680171/OP680337		epi-link 18	26/08
MVs/Taipei.TWN/16.19/7[B3]	B3-seq4	B3-V7	OP680172/OP680338		epi-link 15	26/12
MVs/Keelung.TWN/16.19/8[B3]	B3-seq4	B3-V7	OP680173/OP680339		epi-link 15	26/10
MVs/Taoyuan.TWN/16.19/9[B3]	B3-seq4	B3-V8	OP680174/OP680342		epi-link 15	19/02
MVi/Taoyuan.TWN/16.19/10[B3]	B3-seq4	B3-V7	OP680175/OP680343		epi-link 15	34/03
MVi/Taoyuan.TWN/16.19/11[B3]	B3-seq4	B3-V7	OP680176/OP680344			25/11
MVi/Taipei.TWN/17.19/1[D8]	D8-seq8	D8-V10	OP680177/OP680345		epi-link 19	00/12
MVi/Taipei.TWN/17.19/2[B3]	B3-seq2	B3-V9	OP680178/OP680346	the Philippines		44/07
MVs/Taipei.TWN/18.19/1[B3]	B3-seq4	B3-V10	OP680179/OP680348		epi-link 18	00/09
MVs/Taipei.TWN/18.19/2[D8]	D8-seq14	D8-V12	OP680180/OP680347	Thailand		33/07
MVs/Taipei.TWN/18.19/3[B3]	B3-seq4	B3-V7	OP680181/OP680350		epi-link 20	33/04
MVi/Taipei.TWN/18.19/4[D8]	D8-seq8	D8-V10	OP680182/OP680349		epi-link 19	33/12
MVs/Taipei.TWN/18.19/5[B3]	B3-seq4	NA	OP680183/NA		epi-link 20	30/05
MVs/Taipei.TWN/18.19/6[B3]	B3-seq6	B3-V7	OP680184/OP680352			35/01
MVi/Taoyuan.TWN/18.19/7[B3]	B3-seq6	B3-V7	OP680185/OP680351		epi-link 15	30/02
MVs/Taipei.TWN/18.19/8[B3]	B3-seq4	NA	OP680186/NA		epi-link 15	31/05
MVs/Taipei.TWN/18.19/9[B3]	B3-seq4	NA	OP680187/NA		epi-link 15	37/12
MVs/Taipei.TWN/18.19/10[B3]	B3-seq4	B3-V7	OP680188/OP680353		epi-link 15	26/10
MVs/Taipei.TWN/18.19/11[B3]	B3-seq4	NA	OP680189/NA		epi-link 15	33/11
MVs/Taipei.TWN/18.19/12[B3]	B3-seq4	B3-V7	OP680190/OP680354		epi-link 15	22/09
MVs/Taipei.TWN/19.19/1[B3]	B3-seq4	NA	OP680191/NA		epi-link 20	20/07
MVi/Taipei.TWN/19.19/2[D8]	D8-seq6	D8-V6	OP680192/OP680355			47/08
MVi/Taipei.TWN/20.19/1[B3]	B3-seq4	B3-V7	OP680193/OP680356	Japan-Okinawa	epi-link 15	28/04
MVi/Taipei.TWN/20.19/2[D8]	D8-seq8	D8-V12	OP680194/OP680357	Thailand		29/09
MVi/Taipei.TWN/21.19[D8]	D8-seq8	D8-V12	OP680195/OP680358			21/19
MVs/Taoyuan.TWN/22.19/1[D8]	D8-seq8	D8-V12	OP680196/OP680359	South Korea		31/05
MVi/Taipei.TWN/22.19/2[D8]	D8-seq8	D8-V12	OP680197/OP680360			00/11
MVs/Pingtung.TWN/22.19/3[D8]	D8-seq8	D8-V10	OP680198/OP680361	Belgium/China		31/07
MVs/Taipei.TWN/22.19/4[D8]	D8-seq8	D8-V12	OP680199/OP680362	Vietnam		27/02
MVs/Taichung.TWN/24.19[D8]	D8-seq8	D8-V10	OP680200/OP680363	Vietnam	epi-link 21	01/03
MVi/Taichung.TWN/26.19[D8]	D8-seq8	D8-V10	OP680201/OP680364		epi-link 21	00/07
MVs/Keelung.TWN/27.19[D8]	D8-seq8	D8-V12	OP680202/OP680365	Thailand		27/04
MVs/Taipei.TWN/28.19/1[D8]	D8-seq8	D8-V12	OP680203/OP680366	Vietnam		33/06
MVi/Taichung.TWN/28.19/2[D8]	D8-seq8	D8-V18	OP680204/OP680367	Vietnam		32/06
MVs/Taichung.TWN/30.19/1[D8]	D8-seq8	D8-V12	OP680205/OP680368	Thailand		28/07
MVs/Taipei.TWN/30.19/2[D8]	D8-seq8	D8-V19	OP680206/OP680369	Thailand		29/06
MVi/Taoyuan.TWN/30.19/3[D8]	D8-seq8	D8-V12	OP680207/OP680370	Thailand		29/06
MVi/Taoyuan.TWN/30.19/4[D8]	D8-seq8	D8-V27	OP680208/OP680371	the Philippines		29/02
MVs/Taipei.TWN/31.19/1[D8]	D8-seq8	D8-V21	OP680209/OP680372	Vietnam		29/06
MVs/Taichung.TWN/31.19/2[D8]	D8-seq8	D8-V22	OP680210/OP680373	Vietnam	epi-link 22	01/01
MVi/Taipei.TWN/32.19[D8]	D8-seq8	D8-V16	OP680211/OP680374	Vietnam	epi-link 23	30/07
MVs/Taichung.TWN/33.19/1[D8]	D8-seq8	NA	OP680212/NA		epi-link 22	03/08
MVs/Taipei.TWN/33.19/2[D8]	D8-seq8	NA	OP680213/NA		epi-link 23	26/03
MVs/Taipei.TWN/33.19/3[D8]	D8-seq8	NA	OP680214/NA		epi-link 23	23/12
MVs/Taipei.TWN/33.19/4[D8]	D8-seq8	NA	OP680215/NA		epi-link 23	31/04
MVs/Taipei.TWN/33.19/5[D8]	D8-seq8	NA	OP680216/NA		epi-link 23	23/12
MVs/Taipei.TWN/33.19/6[D8]	D8-seq8	D8-V23	OP680217/OP680375			30/04
MVi/Changhua.TWN/33.19/7[D8]	D8-seq16	D8-V36	OP680218/OP680376	Indonesia		27/10
MVs/Taipei.TWN/33.19/8[D8]	D8-seq8	D8-V16	OP680219/OP680377		epi-link 23	29/05
MVs/Taipei.TWN/33.19/9[D8]	D8-seq8	D8-V16	OP680220/OP680378		epi-link 23	39/01
MVs/Taipei.TWN/33.19/10[D8]	D8-seq8	D8-V16	OP680221/OP680379		epi-link 23	44/11
MVs/Taipei.TWN/35.19[D8]	D8-seq8	NA	OP680222/NA		epi-link 23	28/09
MVi/Taichung.TWN/36.19/1[D8]	D8-seq8	D8-V16	OP680223/OP680380			37/05
MVs/Taipei.TWN/36.19/2[D8]	D8-seq17	D8-V33	OP680224/OP680381			30/12
MVi/Taipei.TWN/36.19/3[D8]	D8-seq18	D8-V10	OP680225/OP680382	Thailand		34/12
MVs/Kaohsiung.TWN/36.19/4[D8]	D8-seq8	D8-V20	OP680226/OP680383	New Zealand		19/12
MVs/Taipei.TWN/39.19[D8]	D8-seq18	D8-V38	OP680227/OP680384	Combodia		36/10
MVi/Kaohsiung.TWN/40.19[D8]	D8-seq18	D8-V10	OP680228/OP680385	Combodia	epi-link 24	31/06
MVi/Taipei.TWN/41.19[D8]	D8-seq18	D8-V10	OP680229/OP680386	Combodia		34/02
MVi/Kaohsiung.TWN/42.19/1[D8]	D8-seq18	D8-V10	OP680230/OP680387		epi-link 24	36/02
MVs/Kaohsiung.TWN/42.19/2[D8]	D8-seq18	D8-V10	OP680231/OP680388		epi-link 24	29/06
MVs/Kaohsiung.TWN/43.19[D8]	D8-seq8	D8-V24	OP680232/OP680389	Vietnam		50/03
MVs/Taipei.TWN/48.19[D8]	D8-seq17	D8-V37	OP680233/OP680390	Thailand	epi-link 25	35/02
MVs/Taipei.TWN/49.19[D8]	D8-seq17	D8-V37	OP680234/OP680391		epi-link 25	32/03
MVs/Taipei.TWN/50.19/1[D8]	D8-seq17	D8-V37	OP680235/OP680392		epi-link 25	26/02
MVi/Taipei.TWN/50.19/2[D8]	D8-seq17	D8-V37	OP680236/OP680393	Thailand		29/07
MVi/Hsinchu.TWN/52.19/1[B3]	B3-seq2	B3-V11	OP680237/OP680394	the Philippines/Italy	epi-link 26	40/04
MVs/Hsinchu.TWN/52.19/2[D8]	D8-seq17	D8-V33	OP680238/OP680395	Thailand		35/03
MVi/Taipei.TWN/53.19[B3]	B3-seq2	B3-V11	OP680239/OP680396	Italy	epi-link 26	26/01
MVi/Changhua.TWN/01.20[D8]	D8-seq8	D8-V25	OP680240/OP680397	Vietnam		00/10
NA: not available
